# Supplementary material for: Impact of ventilator settings during venovenous extracorporeal membrane oxygenation on clinical outcomes in influenza-associated acute respiratory distress syndrome: a multicenter retrospective cohort study
Source: PeerJ. 2022 Oct 10;10:e14140. doi: 10.7717/peerj.14140 (PMC9558618; doi:10.7717/peerj.14140)
Supplement: Supplemental Information 1 [file peerj-10-14140-s001.xlsx]

## Sheet: VV ECMO
ID	Body height	Body weight	BMI	Sex	Age	SOFA	APACHE_II_score	Charlson score	Smoking	DM	Hypertension	Cirrhosis	CAD	Heart failure	COPD	CKD	Mean arterial pressure	Shock	Lactic acid D0	Prone	iNO	NM_blocker	PH_before	PACO2_before	PAO2_before	HCO3_before	RR before ECMO	FiO2 before ECMO	PIP before ECMO	PEEP before ECMO	MAP before ECMO	TV before ECMO	Dynamic_pressure before ECMO	Mechanical power before ECMO	RESP	Duration from MV to ECMO	Initial_blood_flow	Gas_flow	RR after ECMO	FiO2 after ECMO	PIP after ECMO	PEEP after ECMO	MAP after ECMO	TV after ECMO	Dialysis	Steroid	Dynamic_driving_pressure after ECMO	Mechanical power after ECMO	Delta mechanical power
1	154	83.1	35.04	2	62.8	11	14	5	0	1	0	0	0	0	0	0	59.67	0	999	0	0	1	7.468	37.7	66.8	26.7	14	1	24	15	21	563	9	18.5385	0	44	2.57	2	10	0.5	31	18	20	520	0	0	13	15.7976	2.74086
2	165	64.5	23.69	1	65.5	14	33	7	0	0	0	1	0	0	0	0	70.33	1	3.3	1	1	0	7.2	52.7	73.6	20	24	1	28	14	31	300	14	19.7568	-3	170	3.4	3	16	0.45	23	10	13	339	1	0	13	12.2257	7.5311
3	167	80.2	28.76	1	69.1	10	19	6	0	1	1	0	0	0	0	0	85	0	1.87	1	0	1	7.43	30	61	20.2	33	0.85	35	14	23	205	21	23.2039	1	140	3.2	2	22	0.4	29	12	16	462	1	1	17	28.8861	-5.68214
7	153	44.6	19.05	2	67.7	8	17	7	0	0	1	0	0	0	0	1	99.33	1	999	0	0	1	7.416	37.1	42.1	23.3	20	1	29	8	14	9999	21	999	-3	6	2.5	5	12	0.6	30	8	11.2	480	1	1	22	16.9344	999
8	165	65	23.88	1	66.1	9	18	6	0	1	1	0	1	0	0	0	104.3	1	3.87	0	0	1	7.32	37.9	48.3	19.5	32	1	32	20	24	720	12	72.2534	2	6	3.5	4	12	0.5	28	14	16.5	240	0	1	14	7.90272	64.3507
10	166	90	32.66	1	64.1	17	30	3	0	0	1	0	0	0	0	0	99.33	0	2	0	1	0	7.5	33	111	26	999	999	999	999	999	9999	999	999	-4	17	2.2	2	15	0.5	24	8	11	533	0	0	16	18.8042	999
12	165	67.4	24.76	1	66.1	9	20	5	0	0	0	0	0	0	1	0	92	0	999	0	1	0	7.45	25.7	56.3	18	10	1	26	16	19	414	10	10.5487	1	2	2.4	1	14	0.5	21	10	13	551	0	0	11	15.8754	-5.32669
13	150	76	33.78	2	57.6	8	15	3	0	1	1	0	0	0	0	0	86.67	0	1.35	0	0	1	7.302	55.2	40	27.5	20	1	34	12	15	358	22	23.8571	-2	5	999	2	12	0.4	27	12	19	330	0	0	15	10.4782	13.379
15	174	90	29.73	1	37.2	11	27	0	0	0	1	0	0	0	0	0	90.33	1	3.7	0	0	0	7.229	62.8	53.5	26.5	27	1	32.3	14.8	20.6	720	17.5	60.9638	4	5	999	2	14	0.8	32	18	19	9999	1	0	14	999	999
17	168	91.6	32.45	1	56.7	6	21	13	0	1	1	0	0	0	0	1	83.67	0	2.5	0	0	1	7.387	39	64.5	23.7	12	1	33	12	23	823	21	31.939	4	34	2.6	2	12	0.6	29	18	29.6	480	1	0	11	16.3699	15.5691
19	176	83.1	26.83	1	53.1	7	13	2	0	0	1	0	0	0	0	0	98	0	2.2	0	0	1	7.413	29.7	60.6	19.2	27	1	34	20	26	170	14	15.2939	0	35	3.3	4	10	1	29	16	17	120	1	0	13	3.4104	11.8835
21	160	56	21.88	1	32.34	8	14	0	0	0	0	0	0	0	0	0	54.33	1	13.2	0	0	0	7.25	36	82.8	15.5	15	1	26	1	14	9999	25	999	6	36	2.2	2	12	0.6	26	6	10.3	580	0	0	20	17.7341	999
22	170	100	34.6	1	33.81	14	14	0	0	0	1	0	0	0	0	0	109.33	1	2.7	0	0	1	7.22	55.2	33.2	22.1	12	1	36	12.5	17	300	23.5	12.7008	5	4	3.5	5	12	0.6	32	15	19.5	230	0	0	17	8.65536	4.04544
23	160	51	19.92	1	64.5	7	11	5	0	1	1	0	0	1	0	0	89.67	0	2.06	1	1	1	7.435	35.6	72.5	24.5	18	0.9	31	10	15	483	21	26.4124	0	48	2.7	3	10	0.4	24	8	10.2	280	0	0	16	6.5856	19.8268
24	170	93.2	32.25	1	49.28	19	20	1	1	0	1	0	0	0	0	0	68.33	1	3.2	0	1	0	7.127	54.3	75.7	17.2	29	1	24	5.2	16	460	18.8	31.3757	4	40	3.2	2.5	16	0.6	29	8	15	480	0	0	21	21.8266	9.54912
26	150	78	34.67	2	28.22	12	19	0	0	0	0	0	0	0	0	0	84.67	1	5.3	0	0	1	7.582	30.6	64.5	28.2	24	1	999	12	999	9999	999	999	5	8	2	2	20	0.6	32	12	19	453	0	0	20	28.4122	999
27	151.3	60.1	26.25	2	73.6	13	22	7	0	1	1	0	1	0	0	0	72.33	1	4.25	0	0	0	7.496	20.4	52.5	23.4	25	1	27	10	17	428	17	28.3122	-4	19	2.1	2	10	0.5	26	8	12	427	0	0	18	10.88	17.4322
28	158	78	31.24	2	32.68	17	8	1	0	1	0	0	0	0	0	0	104	0	2.24	0	0	1	7.448	29.2	95.5	20.4	999	1	25	8	15	9999	17	999	5	58	2.56	3	8	0.7	999	9	15	9999	0	0	999	999	999
29	170	60.3	20.87	1	32.8	18	12	0	0	0	0	0	0	0	0	0	81.67	1	2.3	0	1	1	7.545	32.7	62.3	28.6	12	1	32	12	22	429	20	16.1441	5	124	2.3	2	22	0.6	33	22	26	260	0	0	11	18.4985	-2.35435
30	173	120.9	40.4	1	45.1	9	19	2	0	1	0	0	0	0	0	0	66.33	0	2.8	0	0	1	7.243	56.6	46.7	23.9	22	1	35.1	14.4	21.1	440	20.7	33.2024	7	3	3.3	3	16	0.9	31	20	23	308	1	1	11	14.9713	18.2311
32	157.5	85.6	34.51	2	57.5	5	20	3	0	1	1	0	0	0	0	0	60	1	8.5	0	0	1	7.192	55.6	70.2	26.3	18	1	26	12	999	380	14	17.4283	3	7	2.5	3	18	1	32	15	19	200	1	1	17	11.2896	6.13872
33	166.5	61.2	22.08	1	39.9	11	20	1	1	0	0	0	0	0	0	0	85.67	1	8.5	0	0	1	7.34	42.9	44.4	21.8	16	1	30	6	19	360	24	16.9344	7	11	2.5	2	12	0.7	29	14	16.7	320	0	0	15	10.9133	6.02112
34	160	80	31.25	1	61.3	7	26	4	0	0	0	0	0	0	0	0	64.67	1	3.1	0	0	1	7.27	66.9	88.6	30	20	0.9	30	14	21	367	16	21.5796	4	6	2.1	3	12	0.8	29	14	18	328	0	0	15	11.1861	10.3935
35	168	79	27.99	1	62.5	6	22	4	0	0	0	1	0	0	0	0	111.3	1	7.8	0	0	1	7.2	65.6	29.9	26.9	32	1	20	6	14	208	14	13.0458	0	24	2.8	2.51	21	0.7	28	16	19	357	1	0	12	20.5718	-7.52601
36	157	53	21.5	2	64.9	11	29	3	0	0	1	0	0	0	0	0	60	1	9.14	0	0	0	7.313	40.1	59.8	19.9	15	1	31	15	23	354	16	16.1318	-4	46	2.56	1	14	0.5	32	18	22.5	280	1	1	14	12.2931	3.83866
37	167	68.7	24.63	1	30.6	11	10	0	1	0	0	0	0	0	0	0	89.67	1	1.99	0	0	1	7.461	32.3	59.7	23.2	30	1	27	15	20	311	12	24.6872	1	52	3.2	6	8	0.4	26	10	12	344	1	0	16	7.0121	17.6751
38	165	67.5	24.79	1	43.3	12	14	1	0	0	0	0	0	0	0	0	97	1	22	0	0	1	7.204	90.5	75.8	34.9	26	1	34	18	23	380	16	32.9202	1	104	3.4	1	10	0.8	31	15	22	222	1	1	16	6.74436	26.1758
39	167	71	25.46	1	47.9	7	18	1	1	0	0	0	0	0	0	0	54.67	1	2.1	0	0	1	7.402	22.2	79	21	26	1	32	12	26	403	20	32.859	5	20	2.8	2	12	1	29	14	23	320	0	1	15	10.9133	21.9457
40	170	88.9	30.76	1	40.7	7	9	1	1	0	0	0	0	0	0	0	75.67	1	2.1	0	0	0	7.32	49	37	25.2	12	1	37	14	28	420	23	18.275	4	130	2.6	2	10	0.4	31	14	27	270	1	1	17	8.2026	10.0724
41	153	64	27.34	2	31.6	16	8	0	0	0	0	0	0	0	0	0	84	0	2.31	0	0	0	7.496	23.8	40	18.6	20	1	38	10	10.3	344	28	25.6211	6	4	3	3	10	0.6	28	10	11.2	285	0	0	18	7.8204	17.8007
42	162	81.5	31.05	2	57.5	15	14	3	0	1	1	0	0	0	0	0	101.3	0	1.1	0	0	1	7.465	33.7	36.6	24.5	35	1	25	15	20	226	10	19.3795	3	63	2.3	2	10	0.8	26	10	16	580	1	0	16	14.7784	4.6011
43	169	109	38.16	1	63	11	12	4	0	1	1	0	0	0	0	0	83.67	1	3.53	0	0	1	7.375	32.6	58.8	19.3	16	1	30	20	19	395	10	18.5808	-1	39	3.13	2	14	0.55	30	20	22	320	1	1	10	13.1712	5.4096
44	170	60.9	21.07	1	52.4	13	18	2	1	0	0	0	0	0	0	0	74	1	19.26	0	0	0	7.121	53.8	60.9	17.7	32	1	32	12	20.5	452	20	45.3591	-1	34	2.6	3	14	1	30	12	20.5	420	1	1	18	17.2872	28.0719
45	159	59	23.34	2	59.2	13	11	2	0	0	1	0	0	0	0	0	73.33	1	3.5	0	0	1	7.314	37.2	80.6	19.1	18	1	28	12	16	375	16	18.522	4	1	2.5	2	8	0.5	28	12	14	290	0	1	16	6.36608	12.1559
46	140	86.9	44.34	2	55.9	8	20	2	0	0	1	0	0	0	0	0	66.67	1	4.98	0	0	1	7.176	84.2	50	31.4	30	1	31	16	23	300	15	27.342	3	20	2.9	3	14	0.4	25	14	19	205	0	1	11	7.0315	20.3105
48	161	89.5	34.53	2	39.5	10	21	1	0	1	1	0	0	0	0	0	84.67	0	999	0	0	0	7.43	35.2	35.1	23.6	37	1	31	14	22	290	17	32.5977	1	36	4	5	11	0.6	27	12	16	119	0	0	15	3.46361	29.1341
49	165	68.8	25.27	1	60.3	7	23	5	0	0	0	0	1	0	0	0	90.33	1	3	0	0	0	7.39	36	51	21	34	1	30	10	22	9999	20	999	3	0	2.9	2	14	0.5	16	6	9.6	404	0	0	10	8.86861	999
50	158	90	36.05	2	30.4	8	12	0	0	0	0	0	0	0	0	0	87.33	0	1.53	0	0	0	7.35	44	43	999	28	1	31	3	27	296	28	25.1789	4	70	999	999	12	0.4	28	14	16	359	0	1	14	11.8212	13.3578
51	178	88	27.77	1	55.3	15	13	2	0	0	0	0	0	0	0	0	73.67	0	1.76	0	0	0	7.45	28.7	61.8	18.99	15	0.8	28	12	19	714	16	29.3882	4	8	999	1	12	0.4	24	10	14	665	1	0	14	18.769	10.6193
52	175	99.8	32.59	1	33.8	12	13	0	0	0	0	0	0	0	0	0	66.67	0	1.5	1	0	1	7.43	27.8	56.6	18.6	12	1	29	15	18	327	14	11.152	7	6	2.97	5	12	0.4	27	14	17	190	0	0	13	6.03288	5.11913
53	167	80.3	28.79	1	61.5	14	23	4	0	0	1	0	0	0	0	0	106.3	0	2.9	0	0	0	7.2	61	31	19.36	20	1	31	10	16	557	21	33.8433	3	5	3.8	2	20	0.5	30	10	14	423	1	1	20	24.8724	8.97092
54	144	50.1	24.16	2	67.9	10	21	6	0	0	1	0	0	0	0	1	70.33	0	3.88	0	0	0	7.41	39	40	23.8	12	1	20	12	20	600	8	14.112	1	99	2.5	2	10	0.4	28	12	14	117	1	0	16	3.21048	10.9015
55	158	67.6	27.08	1	61.4	11	27	3	0	0	1	0	0	0	0	0	94.67	0	1.97	0	0	0	7.56	22.2	61.6	19.9	20	1	20	16	16	300	4	11.76	3	17	2.9	3	12	0.8	29	14	17	174	0	0	15	5.9341	5.8259
56	167	74.9	26.86	1	60.7	7	17	3	1	0	0	0	0	0	0	0	105	1	4.59	0	0	0	7.36	51.4	64	37	28	1	999	8	999	600	999	999	1	99	3	3	31	1	27	16	22	111	0	1	11	9.10489	999
57	170	72.3	25.02	1	50.1	14	7	3	1	0	0	0	0	0	0	0	100	0	1.43	1	0	1	7.41	30.8	97.1	19.7	16	0.8	24	16	19	263	8	9.89722	3	117	3	3	17	0.55	21	10	14	372	0	0	11	13.0148	-3.11758
59	150	50	22.22	2	55.7	11	19	9	0	0	0	0	0	0	0	0	82	1	2.08	0	0	1	7.08	95	64	28	31	1	32	8	16	170	24	16.5267	1	5	2.2	1	14	0.4	24	8	13	166	0	1	16	5.46605	11.0607
60	153	43	18.37	2	54.8	12	34	10	0	0	0	0	1	1	0	0	89	1	10.41	0	0	1	7.29	42.1	12.3	20.4	999	999	999	999	999	9999	999	999	3	24	3.6	3	12	0.5	24	8	11	93	1	0	16	2.62483	999
61	160	62	24.22	1	68.1	13	30	4	0	0	0	0	1	0	0	0	100	1	5.6	0	0	0	7.21	62	59	24.8	18	1	22	10	13	553	12	21.4608	-3	25	3	3	22	0.5	27	12	21	640	0	0	15	37.2557	-15.7949
62	160	61.3	23.95	1	69.5	17	34	4	1	1	1	0	0	0	0	0	67	1	8.5	0	1	0	7.29	49.4	28.9	13.6	18	1	22	8	13	9999	14	999	-8	132	3.7	2	14	0.6	25	10	15	382	1	1	15	13.1026	999
66	149	80	36.03	2	60.8	9	22	4	0	0	1	0	0	1	0	0	95.33	0.01	2.62	0	1	0	7.21	46.1	50.9	18	22	1	29	14	999	379	15	23.6966	-1	17	4	4	25	0.5	22	10	15	173	1	1	12	9.3247	14.3719
67	167	71	25.46	1	57.9	1	28	4	0	0	1	0	0	0	0	0	111.6	0.08	3.06	0	1	1	7.362	44	70.6	24.4	15	1	25	14	18	230	11	8.4525	-2	146	3.9	3	16	0.55	25	8	16	530	0	0	17	20.776	-12.3235
68	172	81.5	27.55	1	57.8	14	15	2	1	0	1	1	0	0	0	0	61.33	0	7.66	0	1	0	7.288	50.1	61.2	23.4	28	0.9	27	12	19	415	15	30.7465	-1	32	3.3	8	19	0.3	21	10	14	185	0	0	11	7.23387	23.5127
69	165	87	31.96	1	55	7	9	2	0	0	0	0	0	0	0	0	98	0	1.86	0	0	1	7.422	38.3	57.2	24.4	16	1	27	16	20	835	11	35.3506	3	0	3.5	3	10	0.3	20	10	12	204	0	0	10	3.9984	31.3522
71	160	75	29.3	1	53.3	8	18	3	1	0	0	0	1	0	0	0	999	0.1	999	0	0	0	7.31	33.4	56.5	16.5	999	999	999	999	999	9999	999	999	4	9	1.4	2	12	0.4	20	10	13	211	0	0	10	4.96272	999
72	171	80	27.36	1	51.9	8	35	5	1	1	1	0	1	1	0	0	113	0	3.01	0	0	0	7.213	63.9	52	25.2	18	1	28	12	16	366	16	18.0775	4	1	3.7	6	12	0.4	24	8	12	238	0	0	16	6.71731	11.3602
73	162	65	24.77	1	48.1	13	25	13	1	0	0	1	0	0	0	0	65.33	0	2.91	0	1	0	7.276	81.3	60.1	37	30	1	33	14	21	410	19	39.7782	-1	334	4.6	9	14	1	28	12	15	145	1	0	16	5.57032	34.2079
74	158	78.9	31.61	2	47.6	10	27	1	0	0	1	0	0	0	0	0	79	0	2.61	0	1	1	7.423	42.6	62.7	28	21	1	35	14	20.4	490	21	35.2947	3	208	3	3	18	1	28	14.2	15.1	120	0	1	14	5.92704	29.3677
75	150	66	29.33	2	46.9	3	7	1	0	0	0	0	0	0	0	0	96.33	0	4.47	0	0	0	7.42	31.8	44.3	20	27	1	29	12	19	619	17	47.4983	6	2	3	3	14	0.4	28	10	14	403	1	0	18	15.4816	32.0167
76	170	71.8	24.84	1	46.4	10	21	1	1	0	0	0	0	0	0	0	75.67	0.03	2.08	0	0	1	7.413	37.2	41.9	23.2	24	1	34	12	19	997	22	79.7281	7	9	3.2	3	12	0.4	24	10	13	412	0	0	14	11.6283	68.0998
78	168	73.2	24.8	1	51.7	13	24	4	0	0	1	0	0	0	0	0	86.67	1	16.5	0	0	0	7.32	30.2	35.1	15.1	20	1	20	10	999	9999	10	999	4	32	3.6	6	10	0.3	21	10	12	210	1	0	11	4.3218	999
79	166	64.8	23.52	1	62.6	13	22	3	0	0	1	0	0	0	0	0	84.33	0.24	1.58	0	0	0	7.329	35.1	58.2	18	27	1	27	15	19	478	12	34.1493	3	2	3.6	3	10	0.3	20	10	12	307	0	0	10	6.0172	28.1321
84	178	68.8	21.7	1	52.5	8	15	2	1	1	0	0	0	0	0	0	70	0	1.2	0	0	1	7.392	35.1	56	20.9	28	1	29	12	16	629	17	50.05	5	6	3.72	3.5	14	0.5	22	6	9	280	0	1	16	8.45	41.6
[truncated: 34 more columns]
