# Supplementary material for: Impact of ventilator settings during venovenous extracorporeal membrane oxygenation on clinical outcomes in influenza-associated acute respiratory distress syndrome: a multicenter retrospective cohort study
Source: PeerJ. 2022 Oct 10;10:e14140. doi: 10.7717/peerj.14140 (PMC9558618; doi:10.7717/peerj.14140)
Supplement: Supplemental Information 2 [file peerj-10-14140-s002.xlsx]

## Sheet: 工作表1
Body height		cm
Body weight		kg
BMI	body mass index	kg/m^2
Sex			1=male	2=female
Age		years old
SOFA
APACHE
Charlson score
Smoking			1=yes	0=no
DM	diabetes mellitus		1=yes	0=no
Hypertension			1=yes	0=no
Cirrhosis			1=yes	0=no
CAD	coronary artery disease		1=yes	0=no
Heart failure			1=yes	0=no
COPD	chronic obstructive pulmonary disease		1=yes	0=no
CKD	chronic kidney disease		1=yes	0=no
Mean arterial pressure		mmHg
Shock	MAP<65 mmHg		1=yes	0=no
Lactic acid D0	Lactic acid level on the day of ECMO setup	mmol/L
Prone	Prone position		1=yes	0=no
iNO	Inhaled nitric oxide		1=yes	0=no
NM_blocker	Neuromuscular blockade		1=yes	0=no
PH_before	before ECMO setup
PACO2_before	before ECMO setup	mmHg
PAO2_before	before ECMO setup	mmHg
HCO3_before	before ECMO setup	mmol/L
RR before ECMO	Respiratory rate, before ECMO setup	/min
FiO2 before ECMO	before ECMO setup
PIP before ECMO	Peak inspiratory pressure before ECMO setup	cmH2O
PEEP before ECMO	before ECMO setup	cmH2O
MAP before ECMO	Mean airway pressure before ECMO setup	cmH2O
TV before ECMO	Tidal volume before ECMO setup	ml/kg
Dynamic_pressure before ECMO	before ECMO setup	cmH2O
Mechanical power before ECMO	before ECMO setup	J/min
RESP
Duration from MV to ECMO	Duration from respiratory failure to ECMO support	hours
Initial_blood_flow	Blood flow	L/min
Gas_flow	Sweep gas flow	L/min
RR after ECMO	Respiratory rate, on the day 1 of ECMO setup
FiO2 after ECMO	on the day 1 of ECMO setup
PIP after ECMO	Peak inspiratory pressure on the day 1 of ECMO setup	cmH2O
PEEP after ECMO	on the day 1 of ECMO setup	cmH2O
MAP after ECMO	Mean airway pressure on the day 1 of ECMO setup	cmH2O
TV after ECMO	Tidal volume on the day 1 of ECMO setup	ml/kg
Dialysis			1=yes	0=no
Steroid			1=yes	0=no
Dynamic_driving_pressure after ECMO	on the day 1 of ECMO setup	cmH2O
Mechanical power after ECMO	on the day 1 of ECMO setup	J/min
Delta mechanical power	Mechanical power(after ECMO setup-before ECMO setup)	J/min
PH_After ECMO	on the day 1 of ECMO setup
PCO2_After ECMO	on the day 1 of ECMO setup	mmHg
PAO2_After ECMO	on the day 1 of ECMO setup	mmHg
HCO3_After ECMO	on the day 1 of ECMO setup	mmol/L
Lactic acid D1	Lactic acid level after 1 day of ECMO setup	mmol/L
Lactic acid D2	Lactic acid level after 2 day of ECMO setup	mmol/L
Lactic acid D3	Lactic acid level after 3 day of ECMO setup	mmol/L
Surgical_site_bleeding			1=yes	0=no
GI_bleeding	gastrointestinal bleeding		1=yes	0=no
Bleeding_others			1=yes	0=no
Stroke			1=yes	0=no
K. pneumoniae	Klebsiella pneumoniae		1=yes	0=no
Others			1=yes	0=no
A. baumannii	Acinetobacter baumannii		1=yes	0=no
E.coli	Escherichia coli		1=yes	0=no
PsA	Pseudomonas aeruginosa		1=yes	0=no
S. aureus	Staphylococcus aureus		1=yes	0=no
S. pneumoniae	Streptococcus pneumoniae		1=yes	0=no
Aspergillus			1=yes	0=no
Nosocomial_infection			1=yes	0=no
Hospitalization	Hospitalization days	days
ICU	ICU stay days	days
ETT	Endotracheal intubation with mechanical ventilation	days
ECMO_D	ECMO days	days
PIP_Average	Peak inspiratory pressure after ECMO setup(D1+D2+D3)/3	cmH2O
TV_Average	Tidal volume after ECMO setup(D1+D2+D3)/3	ml/kg
RR_Average	Respiratory rate after ECMO setup(D1+D2+D3)/3	/min
FiO2_Average	FiO2 after ECMO setup(D1+D2+D3)/3
PEEP_Average	PEEP after ECMO setup(D1+D2+D3)/3	cmH2O
MAP_Average	Mean airway pressure after ECMO setup(D1+D2+D3)/3	cmH2O
MP_Average	Mechanical power after ECMO setup(D1+D2+D3)/3	J/min
Driving_Average	Dynamic driving pressure after ECMO setup(D1+D2+D3)/3	cmH2O
Survival	Survival days	days
Expire	Expire within 6 months		1=yes	0=no
Missing data			999
